# Supplementary material for: An In-Depth Study on the Metabolite Profile and Biological Properties of Primula auriculata Extracts: A Fascinating Sparkle on the Way from Nature to Functional Applications
Source: Antioxidants (Basel). 2022 Jul 15;11(7):1377. doi: 10.3390/antiox11071377 (PMC9312287; doi:10.3390/antiox11071377)
Supplement: Supplementary file 1 [file antioxidants-11-01377-s001.zip]

Archive with 1 entries (1 files):
- antioxidants-1790691-supplementary.pdf
